# Supplementary material for: Dietary eating patterns, dairy consumption, and anxiety: A systematic literature review
Source: PLoS One. 2023 Dec 28;18(12):e0295975. doi: 10.1371/journal.pone.0295975 (PMC10754443; doi:10.1371/journal.pone.0295975)
Supplement: S1 Table — (XLSX) [file pone.0295975.s003.xlsx]

## Sheet: Sheet1
Supplementary Table 1. Literature search strategy.
	PubMed	EMBASE
Exposure terms	((diet OR 'dietary pattern' OR 'healthy eating' OR 'diet quality' OR 'eating pattern' OR 'low carb' OR 'keto' OR 'healthy eating pattern' OR 'Mediterranean') OR (‘dairy products’ OR ‘dairy calcium’ OR ‘cow’s milk’ OR yogurt OR cheese OR dairy))	('diet'/exp OR diet OR 'dietary pattern'/exp OR 'dietary pattern' OR 'healthy eating'/exp OR 'healthy eating' OR 'diet quality'/exp OR 'diet quality' OR 'eating pattern' OR 'low carb' OR 'keto' OR 'healthy eating pattern' OR 'mediterranean'/exp OR 'mediterranean' OR 'dairy products'/exp OR 'dairy products' OR 'dairy calcium' OR 'cows milk' OR 'yogurt'/exp OR yogurt OR 'cheese'/exp OR cheese OR 'm…
	AND	AND
Outcome terms	(anxi* OR 'anxiety disorder' OR 'panic disorder' OR 'agoraphobia' OR 'social phobia' OR 'specific phobia' OR 'obsessive compulsive disorder' OR OCD OR 'acute stress disorder' OR 'posttraumatic stress disorder' OR PTSD) AND (scale OR score)	(anxi* OR 'anxiety disorder'/exp OR 'anxiety disorder' OR 'panic disorder'/exp OR 'panic disorder' OR 'agoraphobia'/exp OR 'agoraphobia' OR 'social phobia'/exp OR 'social phobia' OR 'specific phobia'/exp OR 'specific phobia' OR 'obsessive compulsive disorder'/exp OR 'obsessive compulsive disorder' OR ocd OR 'acute stress disorder'/exp OR 'acute stress disorder' OR 'posttraumatic stress disorder'/…
Exclusion terms	NOT review	None
Filters	Humans, English	[humans]/lim AND [english]/lim AND ([article]/lim OR [article in press]/lim)
