# Supplementary material for: Dietary eating patterns, dairy consumption, and anxiety: A systematic literature review
Source: PLoS One. 2023 Dec 28;18(12):e0295975. doi: 10.1371/journal.pone.0295975 (PMC10754443; doi:10.1371/journal.pone.0295975)
Supplement: S2 Table — (XLSX) [file pone.0295975.s004.xlsx]

## Sheet: Sheet1
Supplementary Table 2. Characteristics and effect measures of the included studies, organized by publication year (N=132 studies).
Author (Year)	Reference Citation	Study Country	Study Design	Study Period	Study Size (N)	Population Age (Children:0-17 years; Adults: 18+)	Population typea	Dietary Pattern/s	Dairy Exposure	Anxiety Scale used for Assessment	Reported effect measures with 95% CI for risk of anxiety	Study Quality
Bonaccio (2022)	Bonaccio M, Costanzo S, Bracone F, et al. Psychological distress resulting from the COVID-19 confinement is associated with unhealthy dietary changes in two Italian population-based cohorts. Eur J Nutr. 2022;61(3):1491-1505.	Italy	Cross-sectional	May-Sept 2020	2741	Adults	General	Mediterranean (MD), ultra-processed foods (UPF)	N/A	Generalized Anxiety Disorder 7	ALT RISCOVID-19 cohort Change in MD: p=0.87; Change in UPF: p=0.20 Moli-LOCK cohort Change in MD: p=0.75; Change in UPF: p=0.29	Neutral
Du (2022)	Du C, Hsiao PY, Ludy MJ, Tucker RM. Relationships between Dairy and Calcium Intake and Mental Health Measures of Higher Education Students in the United States: Outcomes from Moderation Analyses. Nutrients. 2022;14(4).	United States	Cross-sectional	Apr-May 2020	1233	Adults	General	N/A	Dairy	Generalized Anxiety Disorder 7	Beta-coefficient for anxiety score: -0.013; p=0.662 Moderation analyses for dairy intake and anxiety: p=0.183	Positive
Durán-Agüero (2022)	Durán-Agüero S, Vinueza-Veloz MF, González-Medina G, et al. Psychological factors of diet quality among rural populations of Latin America during the COVID-19 pandemic: a cross-sectional study. Rural Remote Health. 2022;22(1):6909.	Multi-country	Cross-sectional	Apr-May 2020	708	Adults	General	Diet quality score	N/A	Beck Anxiety Inventory	Neither effect size nor p-value was reported. The lower the score of diet quality, the higher the score of anxiety.	Positive
Kaufman-Shriqui (2022)	Kaufman-Shriqui V, Navarro DA, Raz O, Boaz M. Dietary changes and anxiety during the coronavirus pandemic: a multinational survey. Eur J Clin Nutr. 2022;76(1):84-92.	Multi-country	Cross-sectional	Mar-Apr 2020	3797	Adults	General	Mediterranean (MD)	N/A	Generalized Anxiety Disorder 7	Correlation MedDiet score and anxiety: p<0.0001 Logistic regression MedDiet Score and anxiety : OR=0.92 (95% CI: 0.89, 0.95); p<0.001	Neutral
Lee (2022)	Lee CT, Ting GK, Bellissimo N, Khalesi S. The associations between lifestyle factors and mental well-being in baccalaureate nursing students: An observational study. Nurs Health Sci. 2022;24(1):255-264.	Canada	Cross-sectional	Aug 2018- Feb 2019	141	Adults	General	N/A	Dairy and alternatives	Depression Anxiety Stress Scale	Beta-coefficient (95% CI) for anxiety score: -1.83 (-3.70, 0.03)	Neutral
Li (2022)	Li R, Zong ZY, Gu XX, et al. Higher dietary diversity as a protective factor against depression among older adults in China: a cross-sectional study. Ann Palliat Med. 2022;11(4):1278-1289.	China	Cross-sectional	May-Aug 2020	288	Adults	General	Diet diversity score	N/A	Generalized Anxiety Disorder 7	Diet diversity score and anxiety (low compared to high score): OR=1.558 (95% CI: 0.635, 3.819); p=0.333	Neutral
Mousavi (2022)	Mousavi SM, Ebrahimi-Mousavi S, Hassanzadeh Keshteli A, Afshar H, Esmaillzadeh A, Adibi P. The association of plant-based dietary patterns and psychological disorders among Iranian adults. J Affect Disord. 2022;300:314-321.	Iran	Cross-sectional	Apr-May 2010	3362	Adults	General	Plant-based diet score	N/A	Hospital Anxiety and Depression Scale	Anxiety by quartile of diet score, OR (95% CI) Plant-based diet index: Q1: ref; Q2: 0.77 (0.54, 1.09); Q3: 0.61 (0.41, 0.90); Q4: 0.65 (0.43, 0.99); p-trend=0.03 Healthy plant-based diet: Q1: ref; Q2: 0.82 (0.59, 1.14); Q3: 0.60 (0.42, 0.86); Q4: 0.44 (0.30, 0.65); p-trend <0.001 UnHealthy plant-based diet: Q1: ref; Q2: 1.05 (0.71, 1.56); Q3: 1.67 (1.14, 2.60); Q4: 1.60 (1.06, 2.42); p-trend=0.006	Positive
Noruzi (2022)	Noruzi Z, Shiraseb F, Mirzababaei A, Mirzaei K. Association of the dietary phytochemical index with circadian rhythm and mental health in overweight and obese women: A cross-sectional study. Clinical Nutrition ESPEN. 2022;48:393-400.	Iran	Cross-sectional	NR	124	Adults	Specific: Overweight and obese	Phytochemical index calculation	N/A	Depression Anxiety Stress Scale	Phytochemical index and anxiety: T1: 9.666 ± 7.390; T2: 10.25 ± 7.499; T3: 8.952 ± 8.063; p=0.128	Positive
Parker (2022)	Parker S, Palsson O, Sanders DS, et al. Functional Gastrointestinal Disorders and Associated Health Impairment in Individuals with Celiac Disease. Clin Gastroenterol Hepatol. 2022;20(6):1315-1325.e1314.	United Kingdom	Cross-sectional	Oct 2018	863	Adults	Specific: Celiac	Gluten-free	N/A	Generalized Anxiety Disorder 7	Mean (SD) GAD anxiety score: GFD adherent: 2.4 (3.1); GFD non-adherent: 5.4 (5.0); p<0.0001	Neutral
Rostami (2022)	Rostami H, Parastouei K, Samadi M, Taghdir M, Eskandari E. Adherence to the MIND dietary pattern and sleep quality, sleep related outcomes and mental health in male adults: a cross-sectional study. BMC Psychiatry. 2022;22(1):167.	Iran	Cross-sectional	Sept 2020-Mar 2021	400	Adults	General	Mediterranean-DASH Intervention for Neurodegenerative Delay (MIND)	N/A	Depression Anxiety Stress Scale	OR (95% CI) for MIIND-style diet and anxiety: T1: Ref; T2: 1.02 (0.61, 1.72); T3: 0.81 (0.48, 1.36); p-trend=0.429	Positive
Spyridaki (2022)	Spyridaki A, Psylinakis E, Chatzivasili D, et al. Adherence to the Mediterranean diet is linked to reduced psychopathology in female celiac disease patients. Psychology, health & medicine. 2022:1-6.	Greece	Cross-sectional	NR	134	Adults	Specific: Celiac	Mediterranean (MD)	N/A	Symptom Checklist-90-Revised	Overall MD non-adherent vs MD adherent: p=0.280; Women MD non-adherent vs MD adherent: p=0.094; Men MD non-adherent vs MD adherent: p=0.160;	Positive
Tidman (2022)	Tidman MM, White D, White T. Effects of an low carbohydrate/healthy fat/ketogenic diet on biomarkers of health and symptoms, anxiety and depression in Parkinson's disease: a pilot study. Neurodegener Dis Manag. 2022;12(2):57-66.	United States	Clinical trial	NR	14	Adults	Specific: Parkinson's disease	Low carb/healthy fat/ketogenic diet	N/A	Parkinson’s anxiety scale	p=0.0079 for baseline to post study	Neutral
Abbaszadeh (2021)	Abbaszadeh A, Saharkhiz M, Khorasanchi Z, et al. Impact of a Nordic diet on psychological function in young students. Nutr Health. 2021;27(1):97-104.	Iran	Cross-sectional	Jan 2020	181	Adults	General	Healthy Nordic Food Index	N/A	Depression Anxiety Stress Scale	Low Nordic diet adherence: 7.6± 5.9; Medium adherence: 9.4 ± 6.3; High adherence: 9.0 ± 6.5; p=0.45	Positive
Alkhatatbeh (2021)	Alkhatatbeh MJ, Khwaileh HN, Abdul-Razzak KK. High prevalence of low dairy calcium intake and association with insomnia, anxiety, depression and musculoskeletal pain in university students from Jordan. Public Health Nutr. 2021;24(7):1778-1786.	Jordan	Cross-sectional	Sept 2019-Jan 2020	1000	Adults	General	N/A	Dairy calcium intake	Hospital Anxiety and Depression Scale	Beta-coefficient for anxiety score: 0.03; p=0.20	Neutral
Bascuñán (2021)	Bascuñán KA, Rodríguez JM, Osben C, Fernández A, Sepúlveda C, Araya M. Pandemic Effects and Gluten-Free Diet: An Adherence and Mental Health Problem. Nutrients. 2021;13(6).	Chile	Cross-sectional	Oct–Nov 2020	331	Adults	General	Gluten-free	N/A	Generalized Anxiety Disorder 7	Chi-square (p) =0.014; Te (r) = 0.1747; Spear (Positive correlation; p) = pos<0.003	Neutral
Becsei (2021)	Becsei D, Hiripi R, Kiss E, et al. Quality of life in children living with PKU – a single-center, cross-sectional, observational study from Hungary. Molecular Genetics and Metabolism Reports. 2021;29.	Hungary	Cross-sectional	May-Oct 2020	59	Children	Specific: Phenylketonuria/Hyperphenylalainaemia	Protein-restricted	N/A	Phenylketonuria-Health-related Quality of Life Questionnaire	Median (IQR) PKU good adherence: 0 (0-0); PKU poor adherence: 25 (0-50); p=0.015; HPA: 0 (0-25); HPA vs PKU good adherence: p=0.181;	Positive
Boaz (2021)	Boaz M, Navarro DA, Raz O, Kaufman-Shriqui V. Dietary Changes and Anxiety during the Coronavirus Pandemic: Differences between the Sexes. Nutrients. 2021;13(12).	Multi-country	Cross-sectional	NR	3271	Adults	General	Mediterranean	Unsweetened dairy	Generalized Anxiety Disorder 7	Correlation between MedDiet score and anxiety: women: rho = −0.166, p < 0.001; men: rho = −0.154, p < 0.001; p = 0.76; OR (95% CI) for association between MedDiet Score and anxiety (GAD-7 score ≥ 10): 0.93 (0.89–0.96); p <0.001; Unsweetened dairy servings/day (rho, p): Women: −0.07, 0.001; Men: 0.01, 0.728; p= 0.04	Neutral
Canheta (2021)	Canheta ABDS, Santos ASEADC, Souza JDD, Silveira EA. Traditional Brazilian diet and extra virgin olive oil reduce symptoms of anxiety and depression in individuals with severe obesity: Randomized clinical trial. Clinical Nutrition. 2021;40(2):404-411.	Brazil	Clinical trial	Jun 2015-Feb 2016	129	Adults	Specific: Severely obese	Traditional Brazilian, extra virgin olive oil, both combined	N/A	Hospital Anxiety and Depression Scale	Percent change (95% CI), p EVOO: -38.23 (-13.86, -68.42), p=0.019; DieTBra (traditional): -45.83 (-16.75, -76.62), p=0.014; Both: -33.33 (-10.93, -69.21), p= 0.013;	Positive
Canova (2021)	Canova C, Rosato I, Marsilio I, et al. Quality of Life and Psychological Disorders in Coeliac Disease: A Prospective Multicentre Study. Nutrients. 2021;13(9).	Italy	Prospective cohort	Apr 2017–Jul 2021	113	Adults	Specific: Celiac	Gluten-free	N/A	Hospital Anxiety and Depression Scale, State-Trait Anxiety Inventory	OR (95% CI) for anxiety by GFD adherence, yes vs. no: HADS-A: 4.14 (1.03, 16.75); STAI 1: 1.68 (0.48, 5.83); STAI 2: 3.89 (1.04, 14.47);	Neutral
Chan (2021)	Chan MMH, Zarate-Lopez N, Martin L. Group education on the low FODMAP diet improves gastrointestinal symptoms but neither anxiety or depression in irritable bowel syndrome. Journal of human nutrition and dietetics : the official journal of the British Dietetic Association. 2021.	United Kingdom	Prospective cohort	Nov 2017-Sept 2018	55	Adults	Specific: Irritable bowel syndrome, functional gastrointestinal disorders	FODMAP	N/A	Hospital Anxiety and Depression Scale	18 and 17 experienced clinical anxiety at baseline and at follow-up, respectively; p=1.00	Neutral
Christensen (2021)	Christensen N, van Woerden I, Aubuchon-Endsley NL, Fleckenstein P, Olsen J, Blanton C. Diet Quality and Mental Health Status among Division 1 Female Collegiate Athletes during the COVID-19 Pandemic. Int J Environ Res Public Health. 2021;18(24).	United States	Cross-sectional	Aug 2020-Jan 2021	77	Adults	General	Healthy Eating Index (HEI)	N/A	Depression Anxiety Stress Scale	Mean (SD) HEI: Low Anxiety (<3): 58.8 (11.8); High Anxiety (3+): 60.6 (10.9); p=0.511	Neutral
Daneshzad (2021)	Daneshzad E, Mansordehghan M, Larijani B, et al. Diet quality indices are associated with sleep and mental health status among diabetic women: a cross-sectional study. Eating and Weight Disorders. 2021.	Iran	Cross-sectional	NR	230	Adults	Specific: Type 2 diabetes	Diet quality score (Diet quality index international), Healthy Eating Index (HEI)	N/A	Depression Anxiety Stress Scale	OR (95% CI) for risk of anxiety by tertile of DQI: T1: Ref T2: 0.48 (0.23, 1.01); T3: 0.36 (0.16, 0.80); p=0.012; OR (95% CI) for risk of anxiety by tertile of HEI: T1: Ref T2: 0.33 (0.16, 0.69); T3: 0.10 (0.04, 0.26); p<0.0001	Neutral
Ghodsi (2021)	Ghodsi R, Rostami H, Parastouei K, Taghdir M. Associations between whole and low-fat dairy products consumption, physical performance and mental health. Mediterranean Journal of Nutrition and Metabolism. 2021;14(2):127-136.	Iran	Cross-sectional	Oct-Dec 2019	230	Adults	General	N/A	Dairy, total and low	Depression Anxiety Stress Scale	OR (95% CI) for anxiety by tertile of consumptions: Total dairy consumption: T1: 1.0; T2: 0.92 (0.38, 2.24); p= 0.864; T3: 0.60 (0.22, 1.63); p=0.323; Low dairy consumption: T1: 1.0; T2: 0.93 (0.38, 2.24); p= 0.873; T3: 0.42 (0.14, 1.26); p=0.123	Neutral
Gomes (2021)	Gomes AP, Gonçalves H, Dos Santos Vaz J, et al. Do inflammation and adiposity mediate the association of diet quality with depression and anxiety in young adults? Clin Nutr. 2021;40(5):2800-2808.	Brazil	Prospective cohort	NR	3331	Adults	General	Brazilian Healthy Eating Index revised (BHEI-R)	Milk and dairy products	Generalized anxiety disorder-version not provided	OR (95% CI) for risk of anxiety: Overall BHEI-R Score: 0.98 (0.87, 1.12); Milk and dairy products: 0.95 (0.82,1.10)	Neutral
Janmohammadi (2021)	Janmohammadi P, Daneshzad E, Alipour T, Heshmati J, Eshaghi H, Mirzaei K. Is there any association between dietary patterns, food security status and psychiatric disorders among Iranian earthquake victims? BMJ Mil Health. 2021;167(3):153-157.	Iran	Cross-sectional	NR	350	Adults	General	Traditional, healthy, unhealthy, western	N/A	Depression Anxiety Stress Scale	OR (95% CI) Traditional Iranian 1: 1.00; Traditional Iranian 2: 0.92 (0.37, 2.24); Traditional Iranian 3: 1.24 (0.43, 3.52), p-trend= 0.666; Healthy 1: 1.00; Healthy 2: 0.55 (0.20, 1.56); Healthy 3: 0.82 (0.23, 2.92), p-trend= 0.929; Unhealthy 1: 1.00; Unhealthy 2: 1.93 (0.78, 4.75); Unhealthy 3: 0.99 (0.42, 2.29), p-trend= 0.956; Western 1: 1.00; Western 2: 1.40 (0.58, 3.39); Western 3: 1.09 (0.…	Neutral
Kakoschke (2021)	Kakoschke N, Zajac IT, Tay J, et al. Effects of very low-carbohydrate vs. high-carbohydrate weight loss diets on psychological health in adults with obesity and type 2 diabetes: a 2-year randomized controlled trial. Eur J Nutr. 2021;60(8):4251-4262.	Australia	Clinical trial	NR	115	Adults	Specific: Overweight, obesity, type 2 diabetes	Low carb/high unsaturated/low saturated fat, high carb/low fat	N/A	Profile of Mood States, Spielberger State Anxiety Inventory	Both diet groups showed significant improvements for POMS tension–anxiety (Cohen’s d = 0.41, p=0.007. State anxiety subscale of the STAI (p=0.589) remained unchanged over time.	Neutral
Kaya (2021)	Kaya AŞ, Sarıteke Y, Özkan HM. The effects of dietary inositol on dimensional obsessive compulsive scale score. Progress in Nutrition. 2021;23(3).	Turkey	Cross-sectional	2019-2020	168	Adults	General	Mediterranean (MD)	N/A	Dimensional obsessive-compulsive disorder scale	adherent vs non-adherent p=0.211	Negative
Liu (2021)	Liu Y, Ju Y, Cui L, et al. Association between Dietary Fiber Intake and Incidence of Depression and Anxiety in Patients with Essential Hypertension. Nutrients. 2021;13(11).	China	Cross-sectional	Jul 2019-Oct 2020	459	Adults	General	Dietary Fiber Intake Record	N/A	Patient-Reported Outcomes Measurement Information System short form v1.0-Depression 8b and Anxiety 8a	Dietary fiber intake and anxiety: B= −0.565 (95% CI: −0.768, −0.363); p <0.001; OR (95% CIs) for anxiety according to dietary fiber intake: Q1: 2.757 (1.035, 7.346); Q2: 1.638 (0.641, 4.190); Q3: 1.488 (0.639, 3.464); Q4: Ref	Neutral
Luong (2021)	Luong TC, Pham TTM, Nguyen MH, et al. Fear, anxiety and depression among pregnant women during COVID-19 pandemic: impacts of healthy eating behaviour and health literacy. Ann Med. 2021;53(1):2120-2131.	Vietnam	Cross-sectional	Feb-May 2020	518	Adults	General	Healthy (5-item healthy eating score)	N/A	Generalized Anxiety Disorder 7	OR (95% CIs) HES and anxiety: 0.79 (0.73, 0.87), p<0.001; Eating behavior and anxiety: Unchanged or less-healthy diet (1.0, reference group); Healthier diet: 0.33 (0.12m 0.88), p= 0.026;	Neutral
Mahdavifar (2021)	Mahdavifar B, Hosseinzadeh M, Salehi-Abargouei A, Mirzaei M, Vafa M. The association between dairy products and psychological disorders in a large sample of Iranian adults. Nutr Neurosci. 2021:1-11.	Iran	Cross-sectional	Sept 2014-Mar 2016	7387	Adults	General	N/A	Low-fat dairy; high-fat dairy; total dairy; low-fat milk; high-fat milk; total milk	Depression Anxiety Stress Scale	OR for anxiety by tertile of consumptions: Low-fat Dairy Product: T1: Ref T2: 0.89 (0.73, 1.08); T3: 0.79 (0.64, 0.96); p-trend=0.02; High-fat Dairy Product: T1: Ref; T2: 0.70 (0.57, 0.86) ; T3: 0.82 (0.66, 1.02); p-trend=0.04; Total Dairy: T1: Ref; T2: 0.83 (0.68, 1.01); T3: 0.73 (0.59, 0.91); p-trend=0.005; Low-fat Milk: T1: Ref; T2: 0.80 (0.62, 1.03); T3: 0.82 (0.68, 0.99); p-trend=0.03; High-…	Positive
Marck (2021)	Marck CH, Probst Y, Chen J, Taylor B, van der Mei I. Dietary patterns and associations with health outcomes in Australian people with multiple sclerosis. Eur J Clin Nutr. 2021;75(10):1506-1514.	Australia	Cross-sectional	2016-2017	1490	Adults	Specific: Multiple sclerosis	Diet quality score	Overall dairy	Hospital Anxiety and Depression Scale, Severity of MS symptoms (MSSysMS)	Beta-coefficient (95% CI) for anxiety: Diet score category: <=60 Unhealthiest: Ref; >60-70: 0.0 (-0.9, 0.9); >70-80: -0.7 (-1.5, 0.2); >80-90: -0.5 (-1.4, 0.4); >90 healthiest: -0.5 (-1.8, 0.7); p-trend=0.080; Dairy consumption: No: Ref Yes: 0.2 (-0.6, 1.1)	Neutral
Nguyen (2021)	Nguyen TP, Cribb L, Ng CH, et al. Dietary quality and nutrient intake in adults with obsessive-compulsive disorder. BJPsych Open. 2021;7(6).	United Kingdom	Cross-sectional	NR	85	Adults	Specific: Obsessive-compulsive disorder	Diet quality score	N/A	Yale Brown Obsessive–Compulsive Scale-Severity Scale, Yale Brown Obsessive– Compulsive Scale-Symptom Checklist	β for anxiety = 0.06 (95% CI: −0.58, 0.70); p=0.85	Neutral
Rossa-Roccor (2021)	Rossa-Roccor V, Richardson CG, Murphy RA, Gadermann AM. The association between diet and mental health and wellbeing in young adults within a biopsychosocial framework. PLoS One. 2021;16(6):e0252358.	Canada	Cross-sectional	Mar-Apr 2019	339	Adults	General	Plant-based, animal-based (omnivore), junk foods	N/A	Generalized Anxiety Disorder 7	PCA plant foods, Beta: -0.03; PCA animal foods, Beta: -0.02; PCA junk foods, Beta: 0.84; p ≤0.05	Neutral
Sadeghi (2021)	Sadeghi O, Keshteli AH, Afshar H, Esmaillzadeh A, Adibi P. Adherence to Mediterranean dietary pattern is inversely associated with depression, anxiety and psychological distress. Nutr Neurosci. 2021;24(4):248-259.	Iran	Cross-sectional	2010	3172	Adults	General	Mediterranean	Dairy	Hospital Anxiety and Depression Scale	OR (95% CI) for anxiety by quartiles of Mediterranean diet score: Q1: Ref; Q2: 0.88 (0.65, 1.20); Q3: 0.75 (0.54, 1.04); Q4: 0.61 (0.42, 0.86); p=0.004; OR (95% CI) for anxiety by quartiles of dairy consumption: Q1: Ref; Q2: 0.70 (0.50, 0.98); Q3: 1.15 (0.84, 1.58); Q4: 0.71 (0.50, 1.00); p-trend=0.38	Positive
Sangsefidi (2021)	Sangsefidi ZS, Salehi-Abarghouei A, Sangsefidi ZS, Mirzaei M, Hosseinzadeh M. The relation between low carbohydrate diet score and psychological disorders among Iranian adults. Nutrition and Metabolism. 2021;18(1).	Iran	Cross-sectional	NR	7165	Adults	General	Low carb	N/A	Depression Anxiety Stress Scale	Adjusted OR (CI) for Anxiety by Quartile: All: Q1: Ref; Q2: 0.93 (0.73, 1.19); Q3: 0.91 (0.72, 1.16); Q4: 1.007 (0.79, 1.27); p-trend=0.98; Men only: Q1: Ref; Q2: 0.82 (0.58, 1.16); Q3: 1.12 (0.81, 1.55); Q4: 0.83 (0.58, 1.18); p-trend=0.72; Women only: Q1: Ref; Q2: 1.04 (0.74, 1.47); Q3: 0.71 (0.50, 1.02); Q4: 1.16 (0.83, 1.62); p-trend= 0.77	Positive
Shegelman (2021)	Shegelman A, Carson KA, McDonald TJW, Henry-Barron BJ, Diaz-Arias LA, Cervenka MC. The psychiatric effects of ketogenic diet therapy on adults with chronic epilepsy. Epilepsy Behav. 2021;117:107807.	United States	Cohort with prospective and retrospective components	Dec 2017-Jan 2020	100	Adults	Specific: Epilepsy	Ketogenic	N/A	Generalized Anxiety Disorder 7	Spearman correlations –Retrospective. Time on diet and GAD7: Rs= -0.27, p=0.04; Spearman correlations –Prospective. Time on diet and GAD7: Rs= -0.39, p=0.10;	Neutral
Spanaki (2021)	Spanaki C, Rodopaios NE, Koulouri A, et al. The Christian Orthodox Church Fasting Diet Is Associated with Lower Levels of Depression and Anxiety and a Better Cognitive Performance in Middle Life. Nutrients. 2021;13(2).	Greece	Retrospective cohort	Sept 2013-Oct 2015	212	Adults	General	Mediterranean (MD)	N/A	Hamilton Anxiety Rating Scale	Fasting group, All: Mean: 7.49, SD: 4.98, Median: 6; Control group, All: Mean: 9.68, SD: 5.24, Median: 9; p<0.001 Fasting group, Males: Mean: 5.86, SD: 3.37, Median: 5; Control group, Males: Mean: 7.82, SD: 4.25, Median: 8; p=0.016; Fasting group, Females: Mean: 8.35, SD: 5.48, Median: 7; Control group. Females: Mean: 10.56, SD: 5.46, Median: 9; p=0.002	Positive
Vassou (2021)	Vassou C, Yannakoulia M, Georgousopoulou EN, Pitsavos C, Cropley M, Panagiotakos DB. Foods, Nutrients and Dietary Patterns in Relation to Irrational Beliefs and Related Psychological Disorders: The ATTICA Epidemiological Study. Nutrients. 2021;13(5).	Greece	Cross-sectional	2002–2012	853	Adults	General	Mediterranean	Dairy	State-Trait Anxiety Inventory	Dairy product consumption (servings/week): participants with high irrational beliefs (IBI) and low-STAI: 11.6 ± 4.4 participants with high irrational beliefs and High-STAI: 12 ± 5.3, p=0.81; MedDietScore and STAI: r men = −0.11, p<0.001, r women = −0.20, p<0.001; Participants with a high IBI but low STAI scores had a higher MedDietScore as compared to those with high-IBI/high-STAI scores (Beta=1.…	Neutral
Walton (2021)	Walton SR, Kerr ZY, Brett BL, et al. Health-promoting behaviours and concussion history are associated with cognitive function, mood-related symptoms and emotional-behavioural dyscontrol in former NFL players: an NFL-LONG Study. Br J Sports Med. 2021;55(12):683-690.	United States	Cross-sectional	Jan 2019-Feb 2020	1784	Adults	General	Diet quality score	N/A	Patient-Reported Outcomes Measurement Information System-29 Profile V.2.04	B= −0.057 (95% CI: −0.101, −0.014); p=0.010	Neutral
Xu (2021)	Xu F, Chong BQ, Cai T, Zhang JL, Lv J. Associations between major dietary patterns and anxiety in middle-aged adults in eastern China. Public Health Nutr. 2021;24(7):1716-1724.	China	Cross-sectional	May 2016-Jun 2017	1360	Adults	General	Traditional Chinese, western, grains-vegetable, high salt	N/A	Generalized Anxiety Disorder 7	OR (95 % CI) for anxiety across quartile (Q4 vs Q1) categories of dietary pattern scores: Traditional Chinese: 0.96 (0.706, 1.311),p=0.52; Western: 1.35 (1.00, 3.086), p<0.05; Grains-Vegetable: 0.78 (0.574, 1.000), p<0.05; High-Salt: 1.13 (0.865, 1.622), p=0.34;	Neutral
Alkhazrajy (2020)	Alkhazrajy LA, Abdulla R, Baher HH. The association between quality of habitual diet and mental health status among iraqi women attending primary health care centers. Archivos Venezolanos de Farmacologia y Terapeutica. 2020;39(5):604-609.	Iraq	Cross-sectional	Jan-Jul 2018	400	Adults	General	N/A	Dairy products	Hospital Anxiety and Depression Scale	OR (95% CI) for risk of anxiety: 0.74 (0.55, 0.92); p=0.041	Neutral
Burrows (2020)	Burrows K, Stewart JL, Antonacci C, et al. Association of poorer dietary quality and higher dietary inflammation with greater symptom severity in depressed individuals with appetite loss. J Affect Disord. 2020;263:99-106.	United States	Prospective cohort	Aug 2012-May 2017	103	Adults	Specific: Major depressive disorder	Healthy Eating Index (HEI): 522-calorie breakfast	N/A	Hamilton Anxiety Rating Scale	HEI and HAM-A (r = −0.38, p=0.024) in the MDD-DE group but not in the MDD-IN group. The relationship between HEI and HAM-A was significantly more negative in MDD-DE than MDD-IN, z = −2.05, p=0.040.	Positive
Chan (2020)	Chan D, Skidmore P, O'Brien L, Watson S, Gearry R. A feasibility study investigating the impact of a dietitian-led low in fermentable oligosaccharide, disaccharide, monosaccharide and polyols diet group education programme with irritable bowel syndrome. N Z Med J. 2020;133(1522):42-51.	New Zealand	Prospective cohort	2018	17	Adults	Specific: Irritable bowel syndrome	FODMAP	N/A	Hospital Anxiety and Depression Scale	Low FODMAP and anxiety: with-11.2 [SD 4.3] vs without-8.17 [SD 4.2]; p<0.001). Not significant (p>0.05) when evaluated by categories.	Neutral
Daneshzad (2020)	Daneshzad E, Keshavarz SA, Qorbani M, Larijani B, Azadbakht L. Association between a low-carbohydrate diet and sleep status, depression, anxiety, and stress score. J Sci Food Agric. 2020;100(7):2946-2952.	Iran	Cross-sectional	NR	265	Adults	Specific: Type 2 diabetes	Low carb	N/A	Depression Anxiety Stress Scale	OR (95% CI) for risk of anxiety: Q1: Ref; Q2: 0.68 (0.32, 1.45), p=0.001; Q3: 0.77 (0.36, 1.64), p=0.009; Q4: 0.27 (0.12, 0.64), p=0.007	Positive
Daneshzad (2020)	Daneshzad E, Keshavarz SA, Qorbani M, Larijani B, Bellissimo N, Azadbakht L. Association of dietary acid load and plant-based diet index with sleep, stress, anxiety and depression in diabetic women. Br J Nutr. 2020;123(8):901-912.	Iran	Cross-sectional	NR	230	Adults	Specific: Type 2 diabetes	Plant-based diet index	Low-fat dairy; high-fat dairy	Depression Anxiety Stress Scale	Group 2 v Group 1, OR (95% CI) PDI: 0.93 (0.49, 1.78) p=0.841; Healthy PDI: 0.26 (0.13, 0.51) p<0.0001; Unhealthy PDI: 4.74 (2.28, 9.85) p<0.0001; Dairy intake (grams/day) among those with and without anxiety, Mean (SE): Low fat dairy products: Anxiety=No: 195.2 (11.48) Anxiety=Yes: 118.3 (16.19); p<0.0001; High fat dairy products: Anxiety=No: 90.96 (10.25) Anxiety=Yes: 168.3 (14.46); p<0.0001;	Positive
Darooghegi Mofrad (2020)	Darooghegi Mofrad M, Siassi F, Guilani B, Bellissimo N, Suitor K, Azadbakht L. The association of food quality index with mental health in women: a cross-sectional study. BMC Res Notes. 2020;13(1):557.	Iran	Cross-sectional	NR	457	Adults	General	Diet quality score	N/A	Depression Anxiety Stress Scale	OR (95% CI) for anxiety by tertile of DQI: T1: Ref; T2: 0.46 (0.29, 0.74), p <0.001; T3: 0.31 (0.18, 0.53), p<0.001	Positive
Faghih (2020)	Faghih S, Babajafari S, Mirzaei A, Akhlaghi M. Adherence to the dietary approaches to stop hypertension (DASH) dietary pattern and mental health in Iranian university students. Eur J Nutr. 2020;59(3):1001-1011.	Iran	Cross-sectional	2016	240	Adults	General	Dietary Approaches to Stop Hypertension (DASH)	N/A	Depression Anxiety Stress Scale	Mean (95% CI): T1: 5.6 [4.8, 6.3]; T2: 5.2 [4.5, 6.0]; T3: 3.2 [2.4, 3.9]; p<0.001 (unadjusted)	Positive
Ghazizadeh (2020)	Ghazizadeh H, Yaghooti-Khorasani M, Asadi Z, et al. Association between Dietary Inflammatory Index (DII®) and depression and anxiety in the Mashhad Stroke and Heart Atherosclerotic Disorder (MASHAD) Study population. BMC Psychiatry. 2020;20(1):282.	Iran	Cross-sectional	NR	7083	Adults	General	Dietary inflammatory index score	N/A	Beck Anxiety Inventory	Anxiety severity risk, OR (95% CIs) and p-value with minimal anxiety quartile as the reference group; DII Q1 as the reference group for exposure Reference group and mildly affected group Male Q2: 1.24 (0.97, 1.58); p=0.091; Q3: 1.20 (0.94, 1.53); p=0.144; Q4: 1.22 (0.94, 1.59); p=0.127; Female Q2: 1.06 (0.86, 1.32); p=0.579; Q3: 1.06 (0.85, 1.32); p=0.603; Q4: 1.08 (0.88, 1.33); p=0.471; Referenc…	Neutral
Gibson-Smith (2020)	Gibson-Smith D, Bot M, Brouwer IA, Visser M, Giltay EJ, Penninx B. Association of food groups with depression and anxiety disorders. Eur J Nutr. 2020;59(2):767-778.	Netherlands	Cross-sectional	NR	1634	Adults	Specific: Lifetime depressive or anxiety disorder	Mediterranean	High-fat dairy	Composite International Diagnostic Interview, Beck Anxiety Inventory	Beta-coefficient (95% CI) for anxiety: MDS: -0.09 (-0.14, -0.04); p<0.01; High fat dairy: 0.02 (-0.03, 0.07); p=0.41; High fat dairy in relation to severity of anxiety after correcting for all other food groups: 0.00 (-0.05, 0.05), p=0.99;	Positive
Hardman (2020)	Hardman RJ, Meyer D, Kennedy G, MacPherson H, Scholey AB, Pipingas A. Findings of a Pilot Study Investigating the Effects of Mediterranean Diet and Aerobic Exercise on Cognition in Cognitively Healthy Older People Living Independently within Aged-Care Facilities: The Lifestyle Intervention in Independent Living Aged Care (LIILAC) Study. Current Developments in Nutrition. 2020;4(5).	Australia	Clinical trial	NR	102 at baseline; 81 at 6 months	Adults	General	Mediterranean (MD)	N/A	Depression Anxiety Stress Scale	Anxiety and Diet group: p>0.05	Neutral
Isgin-Atici (2020)	Isgin-Atici K, Kanbur N, Akgül S, Buyuktuncer Z. Diet quality in adolescents with premenstrual syndrome: A cross-sectional study. Nutr Diet. 2020;77(3):351-358.	Turkey	Cross-sectional	2013-2014	272	Children and adults	General	Healthy Eating Index (HEI)	N/A	Premenstrual syndrome scale	PMSS Anxiety subscale score Mean (SD) by HEI category, PMS and control subjects combined Poor (0-50 points; n=110): 19.6 (8.67); Needs Improvement (51-80 points; n=149): 15.4 (6.23); Good (81-100 points; n=13): 13.5 (6.34); p=0.009	Positive
Khanna (2020)	Khanna P, Aeri BT. Association of Quantity and Quality of Protein Intake with Depression and Anxiety Symptoms among Adolescent Boys and Girls (13-15 Years) Studying in Public Schools of Delhi. J Nutr Sci Vitaminol (Tokyo). 2020;66(Supplement):S141-s148.	India	Cross-sectional	NR	546	Children	General	Dairy	Consumption of milk as usual breakfast on school days, yes vs. no	Child Behavior Checklist	Mean (SE) anxiety score by milk consumption: Males: Milk=No: 60.71 (0.74) Milk=Yes: 57.17 (0.58) p=0.0002 Females: Milk=No: 62.01 (0.71) Milk=Yes: 58.88 (0.75) p=0.0028 Overall: p<0.0001	Neutral
Kontogianni (2020)	Kontogianni MD, Vijayakumar A, Rooney C, et al. A High Polyphenol Diet Improves Psychological Well-Being: The Polyphenol Intervention Trial (PPhIT). Nutrients. 2020;12(8).	United Kingdom	Clinical trial	Feb 2011- Jan 2013	99	Adults	Specific: Hypertensive population	Polyphenol	N/A	Depression Anxiety Stress Scale	Mean ± SD Low Polyphenol Diet: Week 0: 4.0 (2.0, 9.0); Week 12: 2.0 (0.0, 8.0); Median change (IQR): 0.0 (−3.0, 3.0); Within group change: p=0.86; High Polyphenol Diet: Week 0: 4.0 (0.0, 10.0); Week 12: 2.0 (0.0, 6.0); Median change (IQR): 0.0 (−2.0, 0.0); Within group change: p=0.16; Between group changes: p=0.8	Positive
Migliaretti (2020)	Migliaretti G, Ame C, Ciullo S, et al. Metabolic and psychological effects of short-term increased consumption of less-processed foods in daily diets: A Pilot Study. Diabetes Metab. 2020;46(1):66-69.	Italy	Clinical trial	NR	175 at start; 159 at end	Adults	General	Mediterranean (MD)	N/A	State-Trait Anxiety Inventory	No significant difference between group 1 and group 2 values, or between baseline and end-of-study values in state/trait part of the STAI	Positive
O'Brien (2020)	O'Brien L, Skidmore P, Wall C, et al. A Low FODMAP Diet Is Nutritionally Adequate and Therapeutically Efficacious in Community Dwelling Older Adults with Chronic Diarrhoea. Nutrients. 2020;12(10).	New Zealand	Prospective cohort	Nov 2017-Dec 2018	20	Adults	Specific: Chronic diarrhea	FODMAP	N/A	Hospital Anxiety and Depression Scale	Pre diet: 6.11/21, SD=4.31; post diet: 4.26/21, SD=3.38; p<0.05	Neutral
Rostami-Nejad (2020)	Rostami-Nejad M, Taraghikhah N, Ciacci C, et al. Anxiety Symptoms in Adult Celiac Patients and the Effect of a Gluten-Free Diet: An Iranian Nationwide Study. Inflammatory Intestinal Diseases. 2020;5(1):42-48.	Iran	Cross-sectional	2016-2018	283	Children and adults	Specific: Celiac	Gluten-free	N/A	Zung Self-Rating Anxiety Scale	Anxiety score by duration of gluten-free diet: <1 year: 51.22; 1-2 years: 51.97; 2+ years: 52.46; p=0.86	Neutral
Sangsefidi (2020)	Sangsefidi ZS, Mirzaei M, Hosseinzadeh M. The relation between dietary intakes and psychological disorders in Iranian adults: a population-based study. BMC Psychiatry. 2020;20(1):257.	Iran	Cross-sectional	NR; YaHS Recruitment phase was Sept 2014-Mar 2016	9965	Adults	General	N/A	Milk; yogurt	Depression Anxiety Stress Scale	OR (95% CI) for risk of anxiety Milk: None: Reference; 1-2 glasses/week: 0.73 (0.61, 0.87); >2 glasses/week: 0.98 (0.8, 1.2); Yogurt: None: Reference; 1-2 glasses/week: 0.72 (0.52, 0.98); >2 glasses/week: 0.54 (0.4, 0.73)	Neutral
Taylor (2020)	Taylor AM, Thompson SV, Edwards CG, Musaad SMA, Khan NA, Holscher HD. Associations among diet, the gastrointestinal microbiota, and negative emotional states in adults. Nutr Neurosci. 2020;23(12):983-992.	United States	Cross-sectional	NR	133	Adults	General	Healthy Eating Index (HEI)	HEI dairy score	Depression Anxiety Stress Scale	Beta-coefficient for anxiety ± SEE (95% CI): HEI Dairy Score: 0.01 ± 0.03 (-0.05, 0.07); p=0.72; HEI Total Score: 0.002 ± 0.007 (-0.01, 0.02); p=0.74; Stratification by sex: p=0.77	Positive
Trude (2020)	Trude ACB, Black MM, Surkan PJ, Hurley KM, Wang Y. Maternal anxiety and diet quality among mothers and toddlers from low-income households. Matern Child Nutr. 2020;16(4):e12992.	United States	Prospective cohort	2007-2010	267 dyads	Children and adults	General	Healthy Eating Index (HEI)	N/A	State-Trait Anxiety Inventory	Maternal diet quality varied by maternal anxiety score over time (B=0.28, p=0.03, for the interaction) Higher maternal anxiety scores were associated with lower maternal diet quality at Time 1 (B= −0.71, 95% CI [−1.09, −0.34]) and at Time 2 (B= −0.51, 95% CI [−0.97, −0.05]), but not at Time 3 (B= −0.14, 95% CI [−0.54, 0.26]); Associations between maternal anxiety score and diet quality of mothers…	Neutral
Vogtschmidt (2020)	Vogtschmidt YD, Nefs G, Speight J, Bot M, Pouwer F, Soedamah-Muthu SS. Depressive and anxiety symptoms and following of the Dutch Dietary Guidelines 2015 in adults with diabetes: Results from Diabetes MILES-The Netherlands. J Psychosom Res. 2020;135:110160.	Netherlands	Cross-sectional	2011	3174	Adults	Specific: Type 1 and type 2 diabetes	Dutch healthy diet (DHD) score	N/A	Generalized Anxiety Disorder 7	Prevalence ratio (95% CI): Q1: ref; Q2: 1.06 (0.74, 1.52) ; Q3: 0.88 (0.59, 1.32) ; Q4: 1.03 (0.68, 1.55); p-trend=0.575; prevalence ratio per 10 points: 0.97 (0.86, 1.09)	Neutral
Wade (2020)	Wade AT, Davis CR, Dyer KA, et al. A Mediterranean diet supplemented with dairy foods improves mood and processing speed in an Australian sample: results from the MedDairy randomized controlled trial. Nutritional Neuroscience. 2020;23(8):646-658.	Australia	Clinical trial	NR	41	Adults	Specific: Systolic blood pressure ≥120 mm Hg and at least two other risk factors for cardiovascular disease	Mediterranean + 3-4 daily servings of dairy (MedDairy)	N/A	Profile of Mood States	Tension Anxiety estimated mean difference between interventions (95% CI): −0.63 (−1.13, −0.14); Diet x visit interaction p=0.025. The MedDairy intervention resulted in significantly lower scores for Tension (p=0.03)	Positive
Zamani (2020)	Zamani B, Daneshzad E, Siassi F, Guilani B, Bellissimo N, Azadbakht L. Association of plant-based dietary patterns with psychological profile and obesity in Iranian women. Clin Nutr. 2020;39(6):1799-1808.	Iran	Cross-sectional	NR	435	Adults	General	Plant-based, Healthful plant-based, unhealthful plant-based	N/A	Depression Anxiety Stress Scale	Adjusted OR (95% CI) for anxiety across tertiles of diet pattern: Plant-based diet: T1: REF; T2: 0.90 (0.55, 1.47); T3: 0.56 (0.33, 0.94); p=0.03; Healthy plant-based diet: T1: REF; T2: 1.04 (0.65, 1.69); T3: 0.55 (0.33, 0.94); p=0.039; Unhealthful plant-based diet: T1: REF; T2: 0.83 (0.48, 1.42); T3: 1.31 (0.73, 2.36); p=0.281	Positive
Barberis (2019)	Barberis N, Quattropani MC, Cuzzocrea F. Relationship between motivation, adherence to diet, anxiety symptoms, depression symptoms and quality of life in individuals with celiac disease. J Psychosom Res. 2019;124:109787.	Italy	Cross-sectional	NR	433	Adults	Specific: Celiac	Gluten-free	N/A	State-Trait Anxiety Inventory	Beta-coefficient (95% CI) for anxiety: Dietary Adherence score: 0.43 (0.35, 0.51) (A higher dietary adherence score reflects poorer adherence to the diet)	Neutral
Darooghegi Mofrad (2019)	Darooghegi Mofrad M, Siassi F, Guilani B, Bellissimo N, Azadbakht L. Association of dietary phytochemical index and mental health in women: a cross-sectional study. Br J Nutr. 2019;121(9):1049-1056.	Iran	Cross-sectional	NR	488	Adults	General	Dietary phytochemical index	N/A	Depression Anxiety Stress Scale	OR (95% CI): T1: Ref; T2: 0.45 (0.28, 0.72); T3: 0.33 (0.20, 0.55); p<0.001	Positive
Ebrahimpour-Koujan (2019)	Ebrahimpour-Koujan S, Keshteli AH, Afshar H, Esmaillzadeh A, Adibi P. Adherence to low carbohydrate diet and prevalence of psychological disorders in adults. Nutr J. 2019;18(1):87.	Iran	Cross-sectional	2010	3362	Adults	General	Low carb	N/A	Hospital Anxiety and Depression Scale	OR (95% CI): Q1: Ref; Q2: 0.70 (0.51, 0.96); Q3: 0.85 (0.62, 1.15); Q4: 0.82 (0.59, 1.14); p for trend=0.40	Positive
Francis (2019)	Francis HM, Stevenson RJ, Chambers JR, Gupta D, Newey B, Lim CK. A brief diet intervention can reduce symptoms of depression in young adults - A randomised controlled trial. PLoS One. 2019;14(10):e0222768.	Australia	Clinical trial	NR	101	Adults	General	Mediterranean (MD)	N/A	Depression Anxiety Stress Scale	Mean (SE) Day 1: Diet change group: 6.26 (0.78); Habitual diet group: 4.29 (0.54); Day 21: Diet Change group: 3.37 (0.56); Habitual diet group: 4.36 (0.63); p=0.032	Positive
Hosseinzadeh (2019)	Hosseinzadeh M, Vafa MR, Esmaillzadeh A, et al. Psychological disorders and dietary patterns by reduced-rank regression. Eur J Clin Nutr. 2019;73(3):408-415.	Iran	Cross-sectional	NR	3363	Adults	General	Transitional, healthy, fish and poultry	N/A	Hospital Anxiety and Depression Scale	OR (95% CI) Transitional Dietary Pattern Scores: Q1: Ref; Q3: 0.74 (0.47, 1.17); Q5: 0.43 (0.21, 0.88); p-trend=0.02; “Healthy” dietary pattern scores: Q1; Ref; Q3: 0.64 (0.43, 0.94); Q5: 0.47 (0.30, 0.74); p-trend=0.002; “Fish and poultry” dietary pattern scores: Q1: Ref; Q3: 0.61 (0.41, 0.91); Q5: 0.88 (0.59, 1.32), p-trend=0.16	Neutral
Kortlever (2019)	Kortlever TL, Ten Bokkel Huinink S, Offereins M, et al. Low-FODMAP Diet Is Associated With Improved Quality of Life in IBS Patients—A Prospective Observational Study. Nutrition in Clinical Practice. 2019;34(4):623-630.	Multi-country	Prospective cohort	NR	101	Children and adults	Specific: Irritable bowel syndrome	FODMAP	N/A	State-Trait Anxiety Inventory	Mean (SD), p-value compared to baseline: Baseline: 20.6 (5.5); Week 6: 19.1 (5.5) p=0.004; Week 26: 19.0 (5.3) p=0.007;	Positive
Kristensen (2019)	Kristensen VA, Valeur J, Brackmann S, Jahnsen J, Brunborg C, Tveito K. Attention deficit and hyperactivity disorder symptoms respond to gluten-free diet in patients with coeliac disease. Scand J Gastroenterol. 2019;54(5):571-576.	Norway	Prospective cohort	Nov 2008-Dec 2009	91	Adults	Specific: Celiac	Gluten-free	N/A	Hospital Anxiety and Depression Scale	p=0.15	Neutral
Lavallee (2019)	Lavallee K, Zhang XC, Michalak J, Schneider S, Margraf J. Vegetarian diet and mental health: Cross-sectional and longitudinal analyses in culturally diverse samples. J Affect Disord. 2019;248:147-154.	Multi-country	Cross-sectional and longitudinal components	Nov 2012-Feb 2014	22003	Adults	General	Vegetarian	N/A	Depression Anxiety Stress Scale	Standardized beta-coefficients: German representative: -0.038, p>0.05; Russia representative: 0.024, p>0.05; USA representative: 0.019, p>0.05; German student: 0.031, p>0.05; Chinese student: 0.078, p<0.001	Positive
Norwood (2019)	Norwood R, Cruwys T, Chachay VS, Sheffield J. The psychological characteristics of people consuming vegetarian, vegan, paleo, gluten free and weight loss dietary patterns. Obesity Science and Practice. 2019;5(2):148-158.	Australia	Cross-sectional	NR	393	Adults	General	Vegetarian, vegan, paleo, gluten-free, weight loss, regular/normal	N/A	Depression Anxiety Stress Scale	Mean scores: Vegetarian: 5.33; Vegan: 6.00; Paleo: 4.86; GF: 7.71; Weight loss: 8.17; Comparison: 7.73; p=not significant	Neutral
Parletta (2019)	Parletta N, Zarnowiecki D, Cho J, et al. A Mediterranean-style dietary intervention supplemented with fish oil improves diet quality and mental health in people with depression: A randomized controlled trial (HELFIMED). Nutritional Neuroscience. 2019;22(7):474-487.	Australia	Clinical trial	2014-2015	152	Adults	Specific: Depression	Mediterranean (MD)	N/A	Depression Anxiety Stress Scale	Diff in Anxiety between MedDiet versus controls, Mean (95% CI) p-value Baseline to 3 months: -2.56 (-5.40,0.28), p=0.077; 3 to 6 months: -0.64(-3.33, 2.05), p=0.636;	Positive
Rodriguez-Lozada (2019)	Rodriguez-Lozada C, Cuervo M, Cuevas-Sierra A, et al. Changes in Anxiety and Depression Traits Induced by Energy Restriction: Predictive Value of the Baseline Status. Nutrients. 2019;11(6).	Spain	Clinical trial	NR	305	Adults	General	Moderately high protein, low fat	N/A	State-Trait Anxiety Inventory	Change in state anxiety from baseline to 16-weeks: MHP: 0.1 (1.0; −0.9), p=ns; LF: 0.3 (1.1; −0.5), p>0.05; Change in trait anxiety from baseline to 16-weeks: MHP: −1.1 (−0.2; −2.0), p<=0.05; LF: −0.3 (0.5; −1.2), p>0.05;	Neutral
Sadeghi (2019)	Sadeghi O, Hassanzadeh-Keshteli A, Afshar H, Esmaillzadeh A, Adibi P. The association of whole and refined grains consumption with psychological disorders among Iranian adults. Eur J Nutr. 2019;58(1):211-225.	Iran	Cross-sectional	2010	3172	Adults	General	Whole grains	N/A	Hospital Anxiety and Depression Scale	OR (95% CI) by quartiles of grains: Males, whole grains: Q1: Ref; Q2: 1.28 (0.62, 2.64); Q3: 1.14 (0.57, 2.30); Q4: 2.17 (0.93, 5.04); Males, refined grains: Q1: Ref; Q2: 0.86 (0.37,2.00); Q3: 1.26 (0.50, 3.18); Q4: 2.19 (0.62, 7.6); Females, whole grains: Q1: Ref; Q2: 0.50 (0.29, 0.85); Q3: 0.65 (0.44, 0.96); Q4: 0.82 (0.51, 1.33); Females, refined grains: Q1: Ref; Q2: 1.51 (0.93, 2.43); Q3: 1.4…	Positive
Salari-Moghaddam (2019)	Salari-Moghaddam A, Keshteli AH, Mousavi SM, Afshar H, Esmaillzadeh A, Adibi P. Adherence to the MIND diet and prevalence of psychological disorders in adults. J Affect Disord. 2019;256:96-102.	Iran	Cross-sectional	Apr 2010-May 2010	3175	Adults	General	Mediterranean-DASH Intervention for Neurodegenerative Delay (MIND)	N/A	Hospital Anxiety and Depression Scale	OR (95% CI) for anxiety by quartile of MIND diet score: Q1: Ref; Q2: 1.28 (0.86–1.92); Q3: 0.76 (0.53–1.09); Q4: 0.72 (0.51–1.03)	Positive
Salehi-Abargouei (2019)	Salehi-Abargouei A, Esmaillzadeh A, Azadbakht L, et al. Do patterns of nutrient intake predict self-reported anxiety, depression and psychological distress in adults? SEPAHAN study. Clin Nutr. 2019;38(2):940-947.	Iran	Cross-sectional	NR	3856	Adults	General	Omnivore, grains, fruits and vegetables	N/A	Hospital Anxiety and Depression Scale	OR (95% CI) according to tertiles (T) of nutrient patterns, in male participants Omnivore pattern score: T1: Ref; T2: 0.60 (0.28, 1.30); T3: 0.57 (0.26, 1.25); p-trend=0.15; Grains and dairy pattern score: T1: Ref; T2: 0.57 (0.25, 1.29); T3: 0.70 (0.33, 1.49); p-trend=0.34; Fruits and vegetable pattern score: T1: Ref; T2: 0.76 (0.35, 1.68); T3: 1.03 (0.49, 2.19); p-trend=0.95; OR (95% CI) accordi…	Neutral
Schreiner (2019)	Schreiner P, Yilmaz B, Rossel JB, et al. Vegetarian or gluten-free diets in patients with inflammatory bowel disease are associated with lower psychological well-being and a different gut microbiota, but no beneficial effects on the course of the disease. United European Gastroenterology Journal. 2019;7(6):767-781.	Switzerland	Prospective cohort	2006-2015	1254 for vegetarian v non-vegetarian; 1223 for the GF v non-GF	Children and adults	Specific: Inflammatory bowel disease	Gluten-free, non-gluten-free, vegetarian, non-vegetarian	N/A	Hospital Anxiety and Depression Scale	Median scores Vegetarian: 6.5; Non-vegetarian: 5.2; p=0.060; GF: 8.6; non-GF:5.0; p<0.001	Neutral
Szlejf (2019)	Szlejf C, Suemoto CK, Santos IS, et al. Poorer cardiovascular health is associated with psychiatric comorbidity: results from the ELSA-Brasil Study. Int J Cardiol. 2019;274:358-365.	Brazil	Cross-sectional	NR	13,743	Adults	General	Diet quality score	N/A	Clinical Interview Scheduled Revised	OR (95%CI): 1.09 (0.72–1.65); p=0.697	Neutral
Calasso (2018)	Calasso M, Francavilla R, Cristofori F, De Angelis M, Gobbetti M. New Protocol for Production of Reduced-Gluten Wheat Bread and Pasta and Clinical Effect in Patients with Irritable Bowel Syndrome: A randomised, Double-Blind, Cross-Over Study. Nutrients. 2018;10(12).	Italy	Clinical trial	Jan 2014-Dec 2016	24	Adults	Specific: Irritable bowel syndrome	Gluten-free	N/A	Hamilton Anxiety Rating Scale	Habitual Diet vs. Run-in Open Gluten-Free Diet: p=0.027; Run-in Open Gluten-Free Diet vs. Reduced-Gluten Diet: p=0.314; Run-in Open-Gluten-Free diet vs. Normal-Gluten Diet: p=0.423; Reduced-Gluten Diet vs. Normal-Gluten Diet: p=0.357;	Neutral
Gibson-Smith (2018)	Gibson-Smith D, Bot M, Brouwer IA, Visser M, Penninx B. Diet quality in persons with and without depressive and anxiety disorders. J Psychiatr Res. 2018;106:1-7.	Netherlands	Prospective cohort	NR	1634	Adults	Specific: Lifetime depressive or anxiety disorder	Mediterranean, Alternative healthy eating index	N/A	Beck Anxiety Inventory	Beta (95% CI): MDS and anxiety: -0.16 (-0.34, 0.01), p=0.07; AHEI and anxiety: 0.01 (-0.17,0.19), p=0.90;	Neutral
Jiang (2018)	Jiang W, Mo M, Li M, et al. The relationship of dietary diversity score with depression and anxiety among prenatal and post-partum women. J Obstet Gynaecol Res. 2018;44(10):1929-1936.	China	Cross-sectional	2011-2015	3698 at T1, 2343 at T2, 2162 at T3, and 924 at T4	Adults	General	Diet diversity score	N/A	Self-Rating Anxiety Scale	OR (95 CI%) for anxiety by tertile of diet diversity score: T1: 0.70 (0.56, 0.88); T2: 0.42 (0.27, 0.65); T3: 0.82 (0.54, 1.24); T4: 0.76 (0.37, 1.57); DDS- Low: Ref; DDS-High: 0.75 (0.62, 0.91); p=0.0037	Positive
Tehrani (2018)	Tehrani AN, Salehpour A, Beyzai B, et al. Adherence to Mediterranean dietary pattern and depression, anxiety and stress among high-school female adolescents. Mediterranean Journal of Nutrition and Metabolism. 2018;11(1):73-83.	Iran	Cross-sectional	NR	263	Children based on context	General	Mediterranean (MD)	N/A	Depression Anxiety Stress Scale	OR (95% CI) for anxiety by quintile of MSDPS: Q1: ref; Q3: 1.14 (0.51, 2.55); Q5: 0.87 (0.38, 1.97); p-trend=0.936	Positive
Teo (2018)	Teo C, Chia AR, Colega MT, et al. Prospective Associations of Maternal Dietary Patterns and Postpartum Mental Health in a Multi-Ethnic Asian Cohort: The Growing up in Singapore towards Healthy Outcomes (GUSTO) Study. Nutrients. 2018;10(3).	Singapore	Prospective cohort	Jun 2009-Sept 2010	490	Adults	General	Traditional Chinese,traditional Indian, eat out, soup vegetables and fruit	N/A	State-Trait Anxiety Inventory	Beta-coefficient (95% CIs) for anxiety Traditional Chinese Confinement diet: −0.34 (−1.40, 0.73), p=0.54; Traditional Indian Confinement diet: −0.51 (−1.66, 0.64), p=0.39; Eat Out diet: 0.06 (−0.80, 0.93), p=0.86; Soup, Vegetables and Fruits diet: −1.49 (−2.56; −0.42), p=0.006;	Positive
Yazdi (2018)	Yazdi M, Roohafza H, Feizi A, Rabiei K, Sarafzadegan N. The influence of dietary patterns and stressful life events on psychological problems in a large sample of Iranian industrial employees: Structural equations modeling approach. J Affect Disord. 2018;236:140-148.	Iran	Cross-sectional	2014-2015	3063	Adults	General	Healthy, western, traditional	N/A	Hospital Anxiety and Depression Scale	Healthy dietary pattern and anxiety OR=0.79; 95% CI: 0.68, 0.94; p=0.008; Western dietary pattern and anxiety OR=1.22; 95% CI: 1.05, 1.41; p=0.008; Traditional dietary pattern and anxiety OR=1.14; 95% CI: 0.96, 1.34; p=0.599;	Neutral
Bellini, M. (2017)	Bellini M, Gambaccini D, Bazzichi L, et al. Bioelectrical impedance vector analysis in patients with irritable bowel syndrome on a low FODMAP diet: a pilot study. Tech Coloproctol. 2017;21(6):451-459.	Italy	Prospective cohort	Feb-July 2016	26	Adults	Specific: Irritable bowel syndrome	Mediterranean with low FODMAP	N/A	Hospital Anxiety and Depression Scale	At T2 an improvement was reported regarding anxiety in comparison with T1 (HADS anxiety: 8.4 ± 4.0 vs 5.6 ± 4.1; p =0.001)	Positive
Chamberlain (2017)	Chamberlain SR, S AR, Grant JE. Calorie Intake and Gambling: Is Fat and Sugar Consumption 'Impulsive'? J Gambl Stud. 2017;33(3):783-793.	United States	Cross-sectional	NR	225	Adults	General	Sugar and fat intake	N/A	Hamilton Anxiety Rating Scale	Fat intake and HAM-A score: r=0.208, p=0.036; Sugar intake and HAM-A score: r=0.303, p<0.001;	Neutral
Eswaran (2017)	Eswaran S, Chey WD, Jackson K, Pillai S, Chey SW, Han-Markey T. A Diet Low in Fermentable Oligo-, Di-, and Monosaccharides and Polyols Improves Quality of Life and Reduces Activity Impairment in Patients With Irritable Bowel Syndrome and Diarrhea. Clin Gastroenterol Hepatol. 2017;15(12):1890-1899.e1893.	United States	Clinical trial	NR	84	Adults	Specific: Irritable bowel syndrome and diarrhea	FODMAP	N/A	Hospital Anxiety and Depression Scale	HADS Score: low-FODMAP diet: Baseline: 9.13 4 weeks: 7.73 Within-group difference: -1.4 (95% CI: -2.21, -0.59) mNICE group: Baseline: 9.31 4 weeks: 9.54 Within-group difference: -0.23 (95% CI: -0.64, 1.10) between-group difference: 1.63; (95% CI, 0.46–2.80) Proportion with HADS score ≤8: low-FODMAP: 52% (95% CI: 0.37, 0.68) mNICE: 37%; (95% CI: 0.21, 0.53).	Positive
Kim (2017)	Kim JY, Kang HL, Kim DK, Kang SW, Park YK. Eating Habits and Food Additive Intakes Are Associated with Emotional States Based on EEG and HRV in Healthy Korean Children and Adolescents. J Am Coll Nutr. 2017;36(5):335-341.	South Korea	Cross-sectional	Nov 2012-Nov 2013	318	Children	General	Nutrition-related behavior score	N/A	State-Trait Anxiety Inventory	Mean ±SE anxiety score by quartile of nutrition-behavior score STAI-S: Q1: 33.8 ± 0.9; Q2: 32.1 ± 1.1; Q3: 29.6 ± 1.0; Q4: 28.2 ± 0.7; p-trend<0.001; STAI-T: Q1: 35.0 ± 1.1; Q2: 34.2 ± 1.1; Q3: 29.5 ± 1.2; Q4: 27.8 ± 0.9; p-trend<0.001	Positive
Slim (2017)	Slim M, Calandre EP, Garcia-Leiva JM, et al. The Effects of a Gluten-free Diet Versus a Hypocaloric Diet Among Patients With Fibromyalgia Experiencing Gluten Sensitivity-like Symptoms: A Pilot, Open-Label Randomized Clinical Trial. J Clin Gastroenterol. 2017;51(6):500-507.	Spain	Clinical trial	2012-2014	75	Adults	Specific: Fibromyalgia	Gluten-free	N/A	State-Trait Anxiety Inventory	STAI S/A, State-Trait Anxiety Inventory—State Anxiety Mean Difference (Gluten free - hypocaloric, 95% CI): 1.06 (-0.31, 5.3); p=0.617; STAI T/A, State-Trait Anxiety Inventory—Trait Anxiety Mean Difference (Gluten free - hypocaloric, 95% CI): 3.6 (-0.12, 7.41); p=0.058	Positive
Valipour (2017)	Valipour G, Esmaillzadeh A, Azadbakht L, Afshar H, Hassanzadeh A, Adibi P. Adherence to the DASH diet in relation to psychological profile of Iranian adults. Eur J Nutr. 2017;56(1):309-320.	Iran	Cross-sectional	2010	3846	Adults	General	Dietary Approaches to Stop Hypertension (DASH)	N/A	Hospital Anxiety and Depression Scale	OR (95% CI) for anxiety by categories of DASH score: All: DASH <40: Ref; DASH 41-50: 0.78 (0.60, 1.02); DASH 51+: 0.77 (0.57, 1.05); p=0.07; Men: DASH <40: Ref; DASH 41-50: 0.67 (0.40, 1.13); DASH 51+: 0.98 (0.56, 1.74); p=0.73; Women: DASH <40: Ref; DASH 41-50: 0.84 (0.61, 1.15); DASH 51+: 0.73 (0.51, 1.06); p=0.09; BMI<25: DASH <40: Ref; DASH 41-50: 0.91 (0.63, 1.32); DASH 51+: 0.61 (0.37, 0.98…	Positive
Aziz (2016)	Aziz I, Trott N, Briggs R, North JR, Hadjivassiliou M, Sanders DS. Efficacy of a Gluten-Free Diet in Subjects With Irritable Bowel Syndrome-Diarrhea Unaware of Their HLA-DQ2/8 Genotype. Clin Gastroenterol Hepatol. 2016;14(5):696-703.e691.	United Kingdom	Prospective cohort	Sept 2012-Jul 2015	41	Adults	Specific: Irritable bowel syndrome	Gluten-free	N/A	Hospital Anxiety and Depression Scale	Mean Change (95% CI) after a 6-Week GFD Relative to Baseline Anxiety, Overall: -1.85 (-0.8, -2.9)) Comparison between HLA-DQ groups: not significant Intention to treat analysis-pre-GFD anixety: 17.8 ± 8.6; On GFD (mean, 18 months) anxiety: 9.35 ± 8; p<0.001	Positive
Brinkworth (2016)	Brinkworth GD, Luscombe-Marsh ND, Thompson CH, et al. Long-term effects of very low-carbohydrate and high-carbohydrate weight-loss diets on psychological health in obese adults with type 2 diabetes: randomized controlled trial. J Intern Med. 2016;280(4):388-397.	Australia	Clinical trial	May 2012-Sept 2013	115	Adults	Specific: Type 2 diabetes	Low carb/high fat, high carb/low fat	N/A	State-Trait Anxiety Inventory, Profile of Mood States	SAI: p=0.54; POMS tension-anxiety: p<0.05;	Neutral
Hosseinzadeh (2016)	Hosseinzadeh M, Vafa M, Esmaillzadeh A, et al. Empirically derived dietary patterns in relation to psychological disorders. Public Health Nutr. 2016;19(2):204-217.	Iran	Cross-sectional	NR	3846	Adults	General	Fast food, traditional, lacto-vegetarian, Western	N/A	Hospital Anxiety and Depression Scale	OR (95% CIs) for anxiety by dietary pattern score: Whole population, fast food dietary patterns score: Q1: Ref; Q3: 0.77 (0.55, 1.10); Q5: 0.86 (0.58, 1.27), p-trend=0.63; Whole population, Traditional dietary pattern scores: Q1: Ref; Q3: 1.37 (0.95, 1.98); Q5: 1.10 (0.75, 1.65), p-trend=0.37; Whole population, Lacto-vegetarian dietary pattern scores: Q1: Ref; Q3: 0.72 (0.55, 1.14); Q5: 0.93 (0.6…	Neutral
Peters (2016)	Peters SL, Yao CK, Philpott H, Yelland GW, Muir JG, Gibson PR. Randomised clinical trial: the efficacy of gut-directed hypnotherapy is similar to that of the low FODMAP diet for the treatment of irritable bowel syndrome. Aliment Pharmacol Ther. 2016;44(5):447-459.	Australia	Clinical trial	NR	74	Adults	Specific: Celiac, irritable bowel syndrome	FODMAP	N/A	Hospital Anxiety and Depression Scale, State-Trait Anxiety Inventory	State anxiety score, vs. baseline: 6 weeks: not significant; 6 months: not significant; Trait anxiety score, vs. baseline: 6 weeks: not significant; 6 months: not significant; HADS anxiety score., vs. baseline: 6 weeks: -2 (-3 to -0.6), p=0.003; 6 months: -2 (-4 to -0.1), p=0.037;	Positive
Saneei (2016)	Saneei P, Hajishafiee M, Keshteli AH, Afshar H, Esmaillzadeh A, Adibi P. Adherence to Alternative Healthy Eating Index in relation to depression and anxiety in Iranian adults. Br J Nutr. 2016;116(2):335-342.	Iran	Cross-sectional	NR	3363	Adults	General	Alternative Healthy Eating Index (AHEI)-2010	N/A	Hospital Anxiety and Depression Scale	OR (95% CI) for anxiety bu Quartiles of AHEI-2010: Whole population: Q1: Ref; Q2: 0.94 (0.69, 1.28); Q3: 0.65 (0.47, 0.90); Q4: 0.51 (0.35, 0.72); p-trend<0.001; Men: p-trend=0.10; Women p-trend <0.001; Age ≤40 years: p-trend <0.001; Age >40 years: p-trend=0.11	Positive
Voltas (2016)	Voltas N, Arija V, Aparicio E, Canals J. Longitudinal study of psychopathological, anthropometric and sociodemographic factors related to the level of Mediterranean diet adherence in a community sample of Spanish adolescents. Public Health Nutr. 2016;19(10):1812-1822.	Spain	Prospective cohort	2006-2010	241 in phase 3	Children	General	Mediterranean (MD)	N/A	Screen for Child Anxiety Related Emotional Disorders	Girls with low MD adherence had higher anxiety (p=0.036); no significant difference for boys (p=0.225). All sample: OR=0.934; 95% CI 0.867, 1.006; p=0.072	Positive
Agarwal (2015)	Agarwal U, Mishra S, Xu J, Levin S, Gonzales J, Barnard ND. A multicenter randomized controlled trial of a nutrition intervention program in a multiethnic adult population in the corporate setting reduces depression and anxiety and improves quality of life: the GEICO study. American journal of health promotion : AJHP.29(4).	United States	Quasi-experimental trial	NR	282	Adults	Specific: BMI >=25 OR previous type 2 diabetes diagnosis	Low-fat vegan	N/A	Short Form Health Survey (SF-36)	Between group difference (95% CI) in change score Intention to treat population: 3.59 (0.25, 6.92), p=0.04 (favors intervention group); Completers: 5.82 (1.31, 10.32), p=0.01 (favors intervention group)	Positive
Beezhold (2015)	Beezhold B, Radnitz C, Rinne A, Di Matteo J. Vegans report less stress and anxiety than omnivores. Nutritional Neuroscience. 2015;18(7):289-296.	United States	Cross-sectional	Spring 2013	620	Adults	General	Vegan, vegetarian, omnivore	N/A	Depression Anxiety Stress Scale	DASS-anxiety mean score (SD) Omnivore: 4.67 (5.30); Vegetarian: 3.89 (4.54); Vegan: 3.39 (4.20); p=0.010 overall	Positive
Bertoli (2015)	Bertoli S, Spadafranca A, Bes-Rastrollo M, et al. Adherence to the Mediterranean diet is inversely related to binge eating disorder in patients seeking a weight loss program. Clin Nutr. 2015;34(1):107-114.	Spain	Cross-sectional	Jun 2009-Oct 2010	1472	Adults	Specific: High risk for binge eating disorder	Mediterranean (MD)	N/A	State-Trait Anxiety Inventory	Anxiety, Mean (SD) STAI X II percentiles; % Above cut-off: Overall: 46.0 (28.5); 3.8%; MED score ≤ 5: 45.8 (29.3); 4.4%; MED score = 6: 44.6 (28.1); 3.6%; MED score = 7: 44.3 (28.8); 3.0%; MED score = 8: 49.5 (28.3); 4.4%; MED score ≥ 9: 47.6 (26.9); 3.6%; Comparison across groups: STAI X II percentiles: p=0.216 % above cut-off: p=0.879	Neutral
Vilela (2015)	Vilela AA, Pinto Tde J, Rebelo F, et al. Association of Prepregnancy Dietary Patterns and Anxiety Symptoms from Midpregnancy to Early Postpartum in a Prospective Cohort of Brazilian Women. J Acad Nutr Diet. 2015;115(10):1626-1635.	Brazil	Prospective cohort	Nov 2009-Oct 2011	196	Adults	General	Common-brazilian, healthy, processed	N/A	State-Trait Anxiety Inventory	Beta (95% CI): Common-Brazilian: -1.200 (-2.220, -0.181); p=0.021; Healthy: -1.290 (-2.438, -0.134), p=0.029; Processed: 0.742 (-0.462, 1.947), p=0.227;	Neutral
Georgousopoulou (2014)	Georgousopoulou EN, Kastorini CM, Milionis HJ, et al. Association between mediterranean diet and non-fatal cardiovascular events, in the context of anxiety and depression disorders: a case/case-control study. Hellenic J Cardiol. 2014;55(1):24-31.	Greece	Case control	2009-2010	1000 (500 cases; 500 controls)	Adults	Specific: Acute coronary syndrome or stroke	Mediterranean (MD)	N/A	State-Trait Anxiety Inventory	r; p-value for correlation between MedDietScore and STAI-Y2 scores: Sroke patients: r=-0.22, p=0.007 Controls: r=-0.21, p=0.02 ACS patients: r=-0.1, p=0.174	Neutral
Kurppa (2014)	Kurppa K, Paavola A, Collin P, et al. Benefits of a gluten-free diet for asymptomatic patients with serologic markers of celiac disease. Gastroenterology. 2014;147(3):610-617.e611.	Finland	Clinical trial	NR	40	Adults	General	Gluten-free	N/A	Psychological General Well-Being	Difference in mean= 1.6 (95% CI: 0.4, 2.8); p=0.025	Positive
Olveira (2014)	Olveira C, Olveira G, Espildora F, et al. Mediterranean diet is associated on symptoms of depression and anxiety in patients with bronchiectasis. Gen Hosp Psychiatry. 2014;36(3):277-283.	Spain	Cross-sectional	NR	218	Children and adults	Specific: Bronchiectasis	Mediterranean (MD)	N/A	Hospital Anxiety and Depression Scale	OR=0.846 (95% CI: 0.695, 1.030); p=0.096	Neutral
Rintamäki (2014)	Rintamäki R, Kaplas N, Männistö S, et al. Difference in diet between a general population national representative sample and individuals with alcohol use disorders, but not individuals with depressive or anxiety disorders. Nord J Psychiatry. 2014;68(6):391-400.	Finland	Cross-sectional	2000-2001	5504	Adults	General	N/A	Dairy products; milk; fermented milk products; cheese	Composite International Diagnostic Interview	Mean g/day (95% CIs), p-values Dairy products total: Anxiety=No: 579 (566-592) Anxiety=Yes: 536 (425-648) p=not significant; Milk: Anxiety=No: 323 (314-334) Anxiety=Yes: 352 (256-447) p=not significant; Fermented milk products: Anxiety=No: 186 (179-193) Anxiety=Yes: 117 (67-166) p=not significant; Cheese: Anxiety=No: 44 (43-46) Anxiety=Yes: 42 (33-51) p=not significant	Neutral
Crichton (2013)	Crichton GE, Bryan J, Hodgson JM, Murphy KJ. Mediterranean diet adherence and self-reported psychological functioning in an Australian sample. Appetite. 2013;70:53-59.	Australia	Cross-sectional	NR	1183	Adults	General	Mediterranean (MD)	N/A	State-Trait Anxiety Inventory	State anxiety: p=0.57; Trait anxiety: p=0.70	Positive
Ernst (2013)	Ernst A, Shelley-Tremblay J. Non-ketogenic, low carbohydrate diet predicts lower affective distress, higher energy levels and decreased fibromyalgia symptoms in middle-aged females with fibromyalgia syndrome as compared to the western pattern diet. Journal of Musculoskeletal Pain. 2013;21(4):365-370.	United States	Cross-sectional	NR	33	Adults	Specific: Fibromyalgia	Low carb/non-ketogenic, Western	N/A	Hospital Anxiety and Depression Scale, Profile of Mood States	HADS-Anxiety mean (SD): NKCLD: 5.25 (0.96); WPD: 11.55 (3.59); p<0.001; POMS Tension-Anxiety mean (SD): NKCLD:5.25 (1.708); WPD: 12.03 (7.39); p<0.001	Neutral
Lutze (2013)	Lutze J, Taylor P, Brinkworth GD, et al. Psychological well-being response to high protein and high carbohydrate weight loss diets in overweight and obese men: Arandomised trial. e-SPEN Journal. 2013;8(6):e235-e240.	Australia	Clinical trial	Apr 2005-Jun 2006	118	Adults	Specific: Obese or overweight	High protein, high carb	N/A	Profile of Mood States	Mean ± SEM High Protein Diet: Baseline: 17.48 ± 0.77; Week 12: 14.57 ± 0.75; Week 52: 15.13 ± 0.82; High Carb Diet: Baseline: 17.75 ± 0.73; Week 12: 14.23 ± 0.73; Week 52: 14.72 ± 0.79; p-time<0.001; p-diet= 0.862; p interaction (time X diet)=0.772	Neutral
Murphy (2013)	Murphy BM, Grande MR, Navaratnam HS, et al. Are poor health behaviours in anxious and depressed cardiac patients explained by sociodemographic factors? Eur J Prev Cardiol. 2013;20(6):995-1003.	Australia	Prospective cohort	Mar 2007-November 2008	270	Adults	Specific: Admitted to hospital after acute myocardial infarction or for coronary bypass surgery or percutaneous coronary intervention	Dietary Fat Score	N/A	Hospital Anxiety and Depression Scale	Anxious vs. Non-Anxious, Dieary fat intake mean scale score: 18.2 vs 15.2, p=0.006; B=0.064, SE=0.020, OR=1.07, p=0.001	Positive
Noguchi (2013)	Noguchi R, Hiraoka M, Watanabe Y, Kagawa Y. Relationship between dietary patterns and depressive symptoms: difference by gender, and unipolar and bipolar depression. J Nutr Sci Vitaminol (Tokyo). 2013;59(2):115-122.	Japan	Cross-sectional	NR	166	Adults	Specific: Depression	Plant foods and fish products, fish pattern, western/meat	N/A	Hamilton Anxiety Rating Scale, Himorogi Self-rating Anxiety Scale	Spearman correlation coefficients between each of 3 dietary pattern scores and anxiety symptom score of men and women: None were statistically significant. Plant foods and fish products pattern score- Men: 0.081; Women: 0.042; Fish pattern score- Men: -0.044; Women: -0.101; Western/meat pattern score- Men: -0.055; Women: -0.188	Positive
Suzuki (2013)	Suzuki T, Miyaki K, Tsutsumi A, et al. Japanese dietary pattern consistently relates to low depressive symptoms and it is modified by job strain and worksite supports. J Affect Disord. 2013;150(2):490-498.	Japan	Cross-sectional	NR	2266	Adults	General	Japanese, fish consumption, western	N/A	Japanese version of the K6 scale	Mood/anxiety disorder (K6≥9) (%) by tertiles Balanced Japanese dietary pattern: T1: 25.6; T2: 21.2; T3: 18.8; p-trend=0.001; Fish consumption pattern: T1: 23.9; T2: 20.6; T3: 21; p-trend=0.171; Westernized dietary pattern: T1: 22.5; T2: 20.9; T3: 22.1; p-trend=0.863; OR (95% CIs) according to tertiles of dietary pattern scores. Japanese dietary pattern: T1: Ref; T2: 0.79 (0.61, 1.01); T3: 0.66 (0…	Neutral
Vaz Jdos (2013)	Vaz Jdos S, Kac G, Emmett P, Davis JM, Golding J, Hibbeln JR. Dietary patterns, n-3 fatty acids intake from seafood and high levels of anxiety symptoms during pregnancy: findings from the Avon Longitudinal Study of Parents and Children. PLoS One. 2013;8(7):e67671.	United States	Cross-sectional	Apr 1991-Dec 1992	9530	Adults	General	Health-conscious, traditional, processed, confectionary, vegetarian	N/A	Crown-Crisp Experiential Index	OR (95% CI) by tertiles Health-conscious: T1: Ref; T2: 1.03 (0.89, 1.19); T3: 0.77 (0.65, 0.93); p-trend< 0.01; Traditional: T1: Ref; T2: 0.88 (0.76, 1.01); T3: 0.84 (0.73, 0.97); p trend=0.02; Processed: T1: Ref; T2: 1.02 (0.88,1.18); T3: 1.03 (0.88,1.21); p-trend=0.63; Confectionery: T1: Ref; T2: 0.93 (0.81, 1.08); T3: 1.16 (0.99, 1.37); p-trend=0.06; Vegetarian: T1: Ref; T2: 1.24 (1.07, 1.43);…	Neutral
Davis (2012)	Davis NJ, Tomuta N, Isasi CR, Leung V, Wylie-Rosett J. Diabetes-specific quality of life after a low-carbohydrate and low-fat dietary intervention. Diabetes Educ. 2012;38(2):250-255.	United States	Clinical trial	NR	98 completed QoL at baseline and 85 completed through 12 months	Adults	Specific: Obese patients with type 2 diabetes	Low carb	N/A	Diabetes-39	p=0.74	Positive
Forsyth (2012)	Forsyth AK, Williams PG, Deane FP. Nutrition status of primary care patients with depression and anxiety. Aust J Prim Health. 2012;18(2):172-176.	Australia	Cross-sectional	2006-2008	109	Adults	Specific: Depression/anxiety	Australian-modified Healthy Eating Index	Milk	Depression Anxiety Stress Scale	Pearson's Correlation of Milk fat HEI subscale and Anxiety: -0.03, p>0.05; Pearson's correlation of total HEI score and anxiety: -0.26, p<0.01	Positive
Weng (2012)	Weng TT, Hao JH, Qian QW, et al. Is there any relationship between dietary patterns and depression and anxiety in Chinese adolescents? Public Health Nutr. 2012;15(4):673-682.	China	Cross-sectional	2010	5003	Children	General	Snack, animal (omnivore), traditional	N/A	Screen for Child Anxiety Related Emotional Disorders	OR (95% CI) for anxiety (without depression) by tertiles of each dietary pattern Snack dietary pattern: T1: Ref; T2: 1.38 (1.08, 1.65), p=0.01; T3: 1.87 (1.51, 2.31), p<0.001; Animal dietary pattern: T1: Ref; T2: 1.34 (1.08, 1.65), p=0.01; T3:1.87 (1.51, 2.32), p<0.001; Traditional dietary pattern: T1: Ref; T2: 0.98 (0.79, 1.23), p=0.82; T3: 0.85 (0.69, 1.04), p=0.12;	Positive
Barratt (2011)	Barratt SM, Leeds JS, Sanders DS. Quality of life in Coeliac Disease is determined by perceived degree of difficulty adhering to a gluten-free diet, not the level of dietary adherence ultimately achieved. J Gastrointestin Liver Dis. 2011;20(3):241-245.	United Kingdom	Cross-sectional	NR	573	Adults	Specific: Celiac	Gluten-free	N/A	Hospital Anxiety and Depression Scale	HADS-A Psychological wellbeing score: Control subjects: 5.3 Fully GFD adherent patients: 7.0 Partial/none GFD adherent patients: 7.0 (p>0.05); HADS-A Psychological wellbeing score by degree of difficulty following a GFD in CD patients: No difficulty: 4.0; Mostly difficult: 7.0; Sometimes difficult: 9.0; Impossible: 7.0; p<0.0001	Neutral
Jacka (2011)	Jacka FN, Mykletun A, Berk M, Bjelland I, Tell GS. The association between habitual diet quality and the common mental disorders in community-dwelling adults: the Hordaland Health study. Psychosom Med. 2011;73(6):483-490.	Norway	Cross-sectional	1997-1999	5731	Adults	General	Diet quality score (Healthy, western, traditional)	N/A	Hospital Anxiety and Depression Scale	OR (95% CIs) Overall: Males: 1.00 (0.85, 1.17) p=0.98; Females: 0.77 (0.68, 0.87) p<0.001; Males, by diet: Healthy: 1.19 (1.03, 1.38), p=0.02; Western: 1.09 (0.87, 1.36), p=0.52 ; Traditional: 0.86 (0.70, 1.05), p=0.18; Females, by diet: Healthy: 0.87 (0.77, 0.98), p=0.01; Western: 1.18 (0.96, 1.45), p=0.36; Traditional: 0.77 (0.64, 0.92), p=0.001	Neutral
Mazzone (2011)	Mazzone L, Reale L, Spina M, et al. Compliant gluten-free children with celiac disease: an evaluation of psychological distress. BMC Pediatr. 2011;11:46.	Italy	Case control	NR	200 (100 cases; 100 controls)	Children	Specific: Celiac	Gluten-free	N/A	Multidimensional Anxiety Scale for Children T-score	Mean (SD) score: Celiac:50.0 ± 8.3; Control: 42.9 ± 6.6; p<0.01	Positive
Beezhold (2010)	Beezhold BL, Johnston CS, Daigle DR. Vegetarian diets are associated with healthy mood states: a cross-sectional study in seventh day adventist adults. Nutr J. 2010;9:26.	United States	Cross-sectional	NR	138	Adults	General	Vegetarian, omnivore	N/A	Depression Anxiety Stress Scale, Profile of Mood States	DASS-A Mean (SE): Vegetarian: 1.53 (0.24); Omnivore: 4.31 (0.53); p<0.001; POMS-T (tension-anxiety) Mean (SE)-: Vegetarian: 3.83 (0.40); Omnivore: 6.04 (3.83); p=0.031	Neutral
Häuser (2010)	Häuser W, Janke KH, Klump B, Gregor M, Hinz A. Anxiety and depression in adult patients with celiac disease on a gluten-free diet. World J Gastroenterol. 2010;16(22):2780-2787.	Germany	Cross-sectional	1998 for general population; 2000 for inflammatory bowel disease; 2005 for celiacs	2803	Adults	Specific: Celiac, inflammatory bowel disease	Gluten-free	N/A	Hospital Anxiety and Depression Scale	The level of anxiety: CDs (6.7 ± 4.0) ; IBDs (6.9 ± 3.7); GPs (4.6 ± 3.6); all p<0.001 After adjusting for social class, no significant difference in the anxiety level between CDs and IBDs (F = 1.3, p=0.3); Level of anxiety in CD- Female 7.1 ± 4.1; Male 5.3 ± 3.5; p=0.0002	Positive
Jacka (2010)	Jacka FN, Pasco JA, Mykletun A, et al. Association of Western and traditional diets with depression and anxiety in women. Am J Psychiatry. 2010;167(3):305-311.	Australia	Cross-sectional	2004-2008	1046	Adults	General	Diet quality score, western, traditional, modern	N/A	Structured Clinical Interview for Diagnostic and Statistical Manual of Mental Disorders-IV-TR Research Version, Non-Patient Edition	OR (95% CI) Diet quality score: 0.97 (0.76, 1.23), p>0.05; Western: 0.76 (0.49, 1.18), p>0.05; Traditional: 0.68 (0.47, 0.99), p<0.05; Modern: 0.93 (0.69, 1.24), p>0.05	Positive
Zingone (2010)	Zingone F, Siniscalchi M, Capone P, et al. The quality of sleep in patients with coeliac disease. Aliment Pharmacol Ther. 2010;32(8):1031-1036.	Italy	Case control	Sept 2009-Mar 2010	90 (60 cases; 30 controls)	Adults	Specific: Celiac	Gluten-free	N/A	State-Trait Anxiety Inventory	p<0.005 across the the three groups for STAI-y1 and p<0.004 for STAY-y2 for state and trait anxiety. Celiac patients showed a significant difference in STAI y1 and y2 scale scores, as compared to volunteers. The results did not significantly differ between untreated celiacs and celiacs on gluten free diet.	Neutral
Brinkworth (2009)	Brinkworth GD, Buckley JD, Noakes M, Clifton PM, Wilson CJ. Long-term effects of a very low-carbohydrate diet and a low-fat diet on mood and cognitive function. Arch Intern Med. 2009;169(20):1873-1880.	Australia	Clinical trial	NR	118	Adults	Specific: Abdominal obesity and at least 1 metabolic disorder	Low carb	N/A	State-Trait Anxiety Inventory, Profile of Mood States (Tension-Anxiety)	On the STAI, the differences were also evident between the diet groups at week 52 (p=0.06). The overall trajectory (ie, all time points) of changes in the scores on the remaining POMS subscales (tension-anxiety)— showed no effect of diet.	Neutral
Kuhl (2009)	Kuhl EA, Fauerbach JA, Bush DE, Ziegelstein RC. Relation of anxiety and adherence to risk-reducing recommendations following myocardial infarction. Am J Cardiol. 2009;103(12):1629-1634.	United States	Prospective cohort	NR	278	Adults based on context	Specific: Myocardial infarction	Low sodium, low fat, diabetic	N/A	Beck Anxiety Inventory	Diet Adherence Score Mean (SD) and Anxiety at Baseline Low sodium Diet: High Anxiety (BAI>=10): 4.02±1.17; Low Anxiety (BAI<10): 3.98±1.01; p=0.79; Low fat Diet: High Anxiety (BAI>=10): 3.54±1.28; Low Anxiety (BAI<10): 3.77± 1.24; p=0.22; Diabetic Diet: High Anxiety (BAI>=10): 3.41±1.38; Low Anxiety (BAI<10): 3.45± 1.34; p=0.84; Diet Adherence Score Mean (SD) and Anxiety at 4 months Low sodium Di…	Neutral
Addolorato (2008)	Addolorato G, Mirijello A, D'Angelo C, et al. Social phobia in coeliac disease. Scand J Gastroenterol. 2008;43(4):410-415.	Italy	Case control	NR	90 (40 cases; 50 controls)	Adults	Specific: Celiac	Gluten-free	N/A	Leibowitz Social Anxiety Scale	Correlation for performance anxiety (LSAS-PER subscale) and duration of Gluten-free diet: r=0.47; p=0.01; Analysis of the LSAS subscales did not show any significant difference between patients on a GFD either in social interaction anxiety (LSASSI subscale) or in performance anxiety	Neutral
Collin (2008)	Collin P, Kaukinen K, Mattila AK, Joukamaa M. Psychoneurotic symptoms and alexithymia in coeliac disease. Scand J Gastroenterol. 2008;43(11):1329-1333.	Finland	Prospective cohort	NR	20	Children and adults	Specific: Celiac	Gluten-free	N/A	Crown-Crisp Experiential Index	Mean (SD) FREE-FLOATING anxiety: before GF diet: 4.9 (3.3); after GF diet: 3.9 (3.0); p=not significant; PHOBIC anxiety: before GF diet: 3.1 (2.2); after GF diet: 2.8 (2.4); p=not significant; SOMATIC anxiety: before GF diet: 4.2 (3.2); after GF diet: 3.0 (2.6); p=0.02	Neutral
Link (2008)	Link LB, Hussaini NS, Jacobson JS. Change in quality of life and immune markers after a stay at a raw vegan institute: a pilot study. Complement Ther Med. 2008;16(3):124-130.	United States	Prospective cohort	Aug-Oct 2004	51	Adults	General	Raw vegan	N/A	Hospital Anxiety and Depression Scale	p=not significant	Neutral
Yannakoulia (2008)	Yannakoulia M, Panagiotakos DB, Pitsavos C, et al. Eating habits in relations to anxiety symptoms among apparently healthy adults. A pattern analysis from the ATTICA Study. Appetite. 2008;51(3):519-525.	Greece	Cross-sectional	2003	853	Adults	General	Fish, sweets, legumes and cereals, soft drinks and coffee, vegetables and legumes and fruits and cereals, and dairy intake	Dairy	State-Trait Anxiety Inventory	p-value for the comparisons of dairy product consumption (servings/week) between 2nd, 3rd vs. 1st tertile of STAI score Women: 0.536; Men: 0.654; Beta, SEM, p-value PC1: vegetables, legumes, fruits, cereals, and dairy intake: Male: -0.414 ± 0.640, p = 0.518; Female: -0.199 ± 0.806, p=0.805; PC2: fish and fisheries intake: Male: -0.252 ± 0.665, p=0.705; Female: 0.728 ± 0.662, p=0.191; PC3: legumes…	Positive
Galletly (2007)	Galletly C, Moran L, Noakes M, Clifton P, Tomlinson L, Norman R. Psychological benefits of a high-protein, low-carbohydrate diet in obese women with polycystic ovary syndrome--a pilot study. Appetite. 2007;49(3):590-593.	Australia	Clinical trial	NR	28	Adults	Specific: Polycystic ovary syndrome	High protein/low carb, low protein/high carb	N/A	Hospital Anxiety and Depression Scale	Mean ± SD at baseline; 12 weeks HPLC: 9.1± 3.3 ; 7.8± 3.9; p=not significant; LPHC: 8.6± 3.9; 9.1± 3.1; p=not significant	Positive
Fera (2003)	Fera T, Cascio B, Angelini G, Martini S, Guidetti CS. Affective disorders and quality of life in adult coeliac disease patients on a gluten-free diet. Eur J Gastroenterol Hepatol. 2003;15(12):1287-1292.	Italy	Cross-sectional	Feb 2000-Jan 2001	300	Adults	Specific: Celiac, Diabetes	Gluten-free, diabetic	N/A	State-Trait Anxiety Inventory	The percentages of coeliac disease patients with high levels of both STAI Y1 (state anxiety) and STAI Y2 (trait anxiety) were 27% and 24%, with mean scores of 56.26 ± 7.82 and 54.17± 7.11, respectively. In diabetic patients, these figures were 13% and 19%, with mean values of 55.72 ± 10.29 and 51.75± 6.06, respectively. As compared with healthy controls, coeliac disease patients reached significa…	Neutral
Addolorato (2001)	Addolorato G, Capristo E, Ghittoni G, et al. Anxiety but not depression decreases in coeliac patients after one-year gluten-free diet: a longitudinal study. Scand J Gastroenterol. 2001;36(5):502-506.	Italy	Prospective cohort	Jun 1995-Oct 1998	94	Adults	Specific: Celiac	Gluten-free	N/A	State-Trait Anxiety Inventory	T0 = before gluten-free diet, T1= after 1 year of gluten-free diet STAI Year 1 (no values reported)-CD T0 vs. control: p=not significant; CD T1 vs. control: p=not significant; CD T0 vs. CD T1: p=not significant STAI Year 2 (no values reported)-CD T0 vs. control: p=not significant; CD T1 vs. control: p=not significant; CD T0 vs. CD T1: p=not significant Mean values with SD of the point scores STAI…	Neutral
Coutu (2001)	Coutu MF, Dupuis G, D'Antono B. The impact of cholesterol lowering on patients' mood. J Behav Med. 2001;24(6):517-536.	Canada	Prospective cohort	Early 1990s	319 (212 with complete data)	Adults	Specific: Hypercholesteromia	Cholesterol-lowering diet	N/A	Profile of Mood States	Anxiety decreased over time: F(3,642)=6.93, p=0.0001	Neutral
Kjeldsen-Kragh (1994)	Kjeldsen-Kragh J, Haugen TM, Forre O, Laache H, Malt UF. Vegetarian diet for patients with rheumatoid arthritis: Can the clinical effects be explained by the psychological characteristics of the patients? British Journal of Rheumatology. 1994;33(6):569-575.	Norway	Clinical trial	NR	53	Adults	Specific: Rheumatoid arthritis	Vegetarian, omnivore	N/A	General Health Questionnaire-20	Anxiety Score Mean (SD) at baseline: Omnivorous: 5.1 (2.6); Vegetarian: 6.5 (2.7); p>0.05; Vegetarian responders: 6.7 (3.3); Vegetarian non-responders: 6.4 (2.3); p>0.05	Neutral
